# Supplementary material for: Estimation of membrane bending modulus of stiffness tuned human red blood cells from micropore filtration studies
Source: PLoS One. 2019 Dec 31;14(12):e0226640. doi: 10.1371/journal.pone.0226640 (PMC6938315; doi:10.1371/journal.pone.0226640)
Supplement: S1 Image — (ZIP) [file pone.0226640.s004.zip]

Archive with 30 entries (29 files):
- S1_imageseq_5_0.5_D2/
- S1_imageseq_5_0.5_D2/D2-0001.png
- S1_imageseq_5_0.5_D2/D2-0002.png
- S1_imageseq_5_0.5_D2/D2-0003.png
- S1_imageseq_5_0.5_D2/D2-0004.png
- S1_imageseq_5_0.5_D2/D2-0005.png
- S1_imageseq_5_0.5_D2/D2-0006.png
- S1_imageseq_5_0.5_D2/D2-0007.png
- S1_imageseq_5_0.5_D2/D2-0008.png
- S1_imageseq_5_0.5_D2/D2-0009.png
- S1_imageseq_5_0.5_D2/D2-0010.png
- S1_imageseq_5_0.5_D2/D2-0011.png
- S1_imageseq_5_0.5_D2/D2-0012.png
- S1_imageseq_5_0.5_D2/D2-0013.png
- S1_imageseq_5_0.5_D2/D2-0014.png
- S1_imageseq_5_0.5_D2/D2-0015.png
- S1_imageseq_5_0.5_D2/D2-0016.png
- S1_imageseq_5_0.5_D2/D2-0017.png
- S1_imageseq_5_0.5_D2/D2-0018.png
- S1_imageseq_5_0.5_D2/D2-0019.png
- S1_imageseq_5_0.5_D2/D2-0020.png
- S1_imageseq_5_0.5_D2/D2-0021.png
- S1_imageseq_5_0.5_D2/D2-0022.png
- S1_imageseq_5_0.5_D2/D2-0023.png
- S1_imageseq_5_0.5_D2/D2-0024.png
- S1_imageseq_5_0.5_D2/D2-0025.png
- S1_imageseq_5_0.5_D2/D2-0026.png
- S1_imageseq_5_0.5_D2/D2-0027.png
- S1_imageseq_5_0.5_D2/D2-0028.png
- S1_imageseq_5_0.5_D2/D2-0029.png
