# Supplementary material for: Estimation of membrane bending modulus of stiffness tuned human red blood cells from micropore filtration studies
Source: PLoS One. 2019 Dec 31;14(12):e0226640. doi: 10.1371/journal.pone.0226640 (PMC6938315; doi:10.1371/journal.pone.0226640)
Supplement: S2 Image — (ZIP) [file pone.0226640.s005.zip]

Archive with 31 entries (30 files):
- S2_imageseq_8_1.0_C1/
- S2_imageseq_8_1.0_C1/C1-0002.png
- S2_imageseq_8_1.0_C1/C1-0001.png
- S2_imageseq_8_1.0_C1/C1-0003.png
- S2_imageseq_8_1.0_C1/C1-0004.png
- S2_imageseq_8_1.0_C1/C1-0005.png
- S2_imageseq_8_1.0_C1/C1-0006.png
- S2_imageseq_8_1.0_C1/C1-0007.png
- S2_imageseq_8_1.0_C1/C1-0008.png
- S2_imageseq_8_1.0_C1/C1-0009.png
- S2_imageseq_8_1.0_C1/C1-0010.png
- S2_imageseq_8_1.0_C1/C1-0011.png
- S2_imageseq_8_1.0_C1/C1-0012.png
- S2_imageseq_8_1.0_C1/C1-0013.png
- S2_imageseq_8_1.0_C1/C1-0014.png
- S2_imageseq_8_1.0_C1/C1-0015.png
- S2_imageseq_8_1.0_C1/C1-0016.png
- S2_imageseq_8_1.0_C1/C1-0017.png
- S2_imageseq_8_1.0_C1/C1-0018.png
- S2_imageseq_8_1.0_C1/C1-0019.png
- S2_imageseq_8_1.0_C1/C1-0020.png
- S2_imageseq_8_1.0_C1/C1-0021.png
- S2_imageseq_8_1.0_C1/C1-0022.png
- S2_imageseq_8_1.0_C1/C1-0023.png
- S2_imageseq_8_1.0_C1/C1-0024.png
- S2_imageseq_8_1.0_C1/C1-0025.png
- S2_imageseq_8_1.0_C1/C1-0026.png
- S2_imageseq_8_1.0_C1/C1-0027.png
- S2_imageseq_8_1.0_C1/C1-0028.png
- S2_imageseq_8_1.0_C1/C1-0029.png
- S2_imageseq_8_1.0_C1/C1-0030.png
