# Supplementary material for: Estimation of membrane bending modulus of stiffness tuned human red blood cells from micropore filtration studies
Source: PLoS One. 2019 Dec 31;14(12):e0226640. doi: 10.1371/journal.pone.0226640 (PMC6938315; doi:10.1371/journal.pone.0226640)
Supplement: S1 Video — (ZIP) [file pone.0226640.s007.zip]

Archive with 1 entries (1 files):
- S1_video_0_7_14_3.avi
